# Supplementary material for: Whole-Exome Sequencing, Proteome Landscape, and Immune Cell Migration Patterns in a Clinical Context of Menkes Disease
Source: Genes (Basel). 2021 May 14;12(5):744. doi: 10.3390/genes12050744 (PMC8156642; doi:10.3390/genes12050744)
Supplement: Supplementary file 1 [file genes-12-00744-s001.zip]

Archive with 1 entries (1 files):
- genes-1168754-supplementary.pdf
